# Supplementary material for: Activated carbon ameliorates type 2 diabetes via metabolic remodeling of the gut microbiota
Source: Microbiol Spectr. 2025 Sep 19;13(11):e03109-24. doi: 10.1128/spectrum.03109-24 (PMC12584629; doi:10.1128/spectrum.03109-24)
Supplement: Supplemental data — Data S1 to S16. [file spectrum.03109-24-s0001.xlsx]

## Sheet: Contents
Supplementary Data 1	Differences in the metabolite composition between the GK0 and GK1 groups.
Supplementary Data 2	Differences in the metabolite composition between the GK0 and GK2 groups.
Supplementary Data 3	Differences in the metabolite composition between the GK0 and GK3 groups.
Supplementary Data 4	Differences in the metabolite composition between the GK0 and GK4 groups.
Supplementary Data 5	Differences in the metabolite composition between the GK0 and GK5 groups.
Supplementary Data 6	Differences in the metabolite composition between the GK0 and GK6 groups.
Supplementary Data 7	Differences in the metabolite composition between the GK0 and GK7 groups.
Supplementary Data 8	Differences in the metabolite composition between the GK0 and GK8 groups.
Supplementary Data 9	Differences in the metabolite composition between the W0 and W1 groups.
Supplementary Data 10	Differences in the metabolite composition between the W0 and W2 groups.
Supplementary Data 11	Differences in the metabolite composition between the W0 and W3 groups.
Supplementary Data 12	Differences in the metabolite composition between the W0 and W4 groups.
Supplementary Data 13	Summary of different metabolites in the diet of activated carbon in GK groups.
Supplementary Data 14	Summary of different metabolites in the diet of activated carbon in Wistar groups.
Supplementary Data 15	Relative abundance of gut bacterial taxa that has at least one significant difference between the GK groups within a dietary intervention.
Supplementary Data 16	Relative abundance of gut bacterial taxa that has at least one significant difference between the Wistar groups within a dietary intervention.

## Sheet: Supplementary Data 1
ID	Metabolite	Metab ID	Significant	Regulate	KEGG Compound ID	Mode	CAS ID	M/Z	Retention time	Adducts	Formula	Fragmentation Score	Theoretical Fragmentation Score	Library ID	KEGG Compound First Category	KEGG Compound Second Category	KEGG Pathway ID	KEGG Pathway First Category	KEGG Pathway Second Category	HMDB Superclass	HMDB Class	HMDB Subclass	Fragmentation Score	Theoretical Fragmentation Score	KEGG Pathway Description	KEGG Pathway Description	VIP_pred_OPLS-DA	VIP_PLS-DA	FC(E_GK1/E_GK0)	P_value	FDR
pos_2049	DG(PGF1alpha/2:0/0:0)	metab_1116	yes	up	-	pos	-	495.296	2.8453	M+Na	C25H44O8	0	50.1	HMDB0297048	-	-	-	-	-	Not Available	Not Available	Not Available	0	50.1	-	-	3.4611	3.4379	1.8074	3.209e-14	8.968e-12
pos_2237	Arenaine	metab_1305	yes	down	C09912	pos	35471-10-4	271.152	4.31432	M+ACN+Na	C11H17N3O	0	41	HMDB0030354	-	-	-	-	-	Organoheterocyclic compounds	Diazines	Pyrimidines and pyrimidine derivatives	0	41	-	-	2.596	2.5829	0.6304	0.000703	0.00335
pos_2244	Midodrine	metab_1312	yes	up	C07890	pos	133163-28-7;42794-76-3	277.114	4.38478	M+Na	C12H18N2O4	0	57.4	HMDB0014356	-	-	-	-	-	Benzenoids	Benzene and substituted derivatives	Methoxybenzenes	0	57.4	-	-	2.7933	2.7762	1.5291	1.01e-11	1.163e-09
pos_2266	Ritobegron	metab_1334	yes	up	-	pos	-	415.223	4.58777	M+ACN+H	C21H27NO5	0	37.1	HMDB0257245	-	-	-	-	-	Benzenoids	Benzene and substituted derivatives	Phenoxyacetic acid derivatives	0	37.1	-	-	2.96	2.9403	1.5548	3.147e-11	2.719e-09
pos_2315	Ethylone	metab_1385	yes	up	-	pos	-	443.218	4.9393	2M+H	C12H15NO3	0	45.3	HMDB0252083	-	-	-	-	-	Organoheterocyclic compounds	Benzodioxoles	Not Available	0	45.3	-	-	3.3914	3.3681	1.7108	5.891e-15	2.544e-12
pos_2352	Sphinganine 1-phosphate	metab_1424	yes	down	C01120	pos	19794-97-9	420.228	5.22772	M+K	C18H40NO5P	0	51.2	HMDB0242462;PW_C001070;HMDB0001383	-	-	map00600;map01100;map04080	Metabolism;Metabolism;Environmental Information Processing	Lipid metabolism;Global and overview maps;Signaling molecules and interaction	Lipids and lipid-like molecules	Sphingolipids	Phosphosphingolipids	0	51.2	Sphingolipid metabolism;Metabolic pathways;Neuroactive ligand-receptor interaction	Sphingolipid metabolism;Metabolic pathways;Neuroactive ligand-receptor interaction	2.9799	2.9558	0.6664	4.793e-06	5.809e-05
pos_2365	Glycitein	metab_1437	yes	up	C14536	pos	40957-83-3	285.076	5.44557	M+H	C16H12O5	84.4	0	HMDB0005781;LMPK12050104;MJDBOTE0000272	-	-	map00943;map01110	Metabolism;Metabolism	Biosynthesis of other secondary metabolites;Global and overview maps	Phenylpropanoids and polyketides	Isoflavonoids	Isoflav-2-enes	84.4	0	Isoflavonoid biosynthesis;Biosynthesis of secondary metabolites	Isoflavonoid biosynthesis;Biosynthesis of secondary metabolites	2.8929	2.8719	1.5497	1.723e-18	2.728e-15
pos_2367	Daidzein	metab_1439	yes	up	C10208	pos	486-66-8	255.065	5.46905	M+H	C15H10O4	98.7	0	HMDB0003312;LMPK12050038;MJDBOTE0000779	-	-	map00943;map01100;map01110;map01061	Metabolism;Metabolism;Metabolism;Metabolism	Biosynthesis of other secondary metabolites;Global and overview maps;Global and overview maps;Chemical structure transformation maps	Phenylpropanoids and polyketides	Isoflavonoids	Isoflav-2-enes	98.7	0	Isoflavonoid biosynthesis;Metabolic pathways;Biosynthesis of secondary metabolites;Biosynthesis of phenylpropanoids	Isoflavonoid biosynthesis;Metabolic pathways;Biosynthesis of secondary metabolites;Biosynthesis of phenylpropanoids	3.6564	3.6341	1.865	3.758e-10	2.38e-08
pos_2465	Ligustilide	metab_1540	yes	up	C16987	pos	4431-01-0	232.133	5.7734	M+ACN+H	C12H14O2	0	57.5	HMDB0034277;HMDB0259970;MJDBOTE0001288	-	-	-	-	-	Organoheterocyclic compounds	Isobenzofurans	Not Available	0	57.5	-	-	2.8252	2.8057	1.5303	7.12e-13	1.253e-10
pos_2573	LysoPC(22:6(4Z,7Z,10Z,13Z,16Z,19Z)/0:0)	metab_1653	yes	up	C04230	pos	162440-05-3	568.34	6.01548	M+H	C30H50NO7P	0	68.5	HMDB0010404	Lipids	Phospholipids	map00564;map05231	Metabolism;Human Diseases	Lipid metabolism;Cancer: overview	Lipids and lipid-like molecules	Glycerophospholipids	Glycerophosphocholines	0	68.5	Glycerophospholipid metabolism;Choline metabolism in cancer	Glycerophospholipid metabolism;Choline metabolism in cancer	3.2562	3.2357	1.6231	2.115e-07	4.63e-06
pos_2709	PC(16:0/0:0)	metab_1793	yes	up	C04230	pos	17364-16-8	518.321	6.55403	M+Na	C24H50NO7P	92.7	0	HMDB0010382;LMGP01050018	Lipids	Phospholipids	map00564;map05231	Metabolism;Human Diseases	Lipid metabolism;Cancer: overview	Lipids and lipid-like molecules	Glycerophospholipids	Glycerophosphocholines	92.7	0	Glycerophospholipid metabolism;Choline metabolism in cancer	Glycerophospholipid metabolism;Choline metabolism in cancer	3.1393	3.1179	1.5286	1.698e-10	1.169e-08
pos_288	N-(3-methoxypropyl)-1-(4-morpholin-4-ylpyrimidin-5-yl)piperidine-4-carboxamide	metab_1970	yes	up	-	pos	-	727.475	4.09573	2M+H, 2M+Na, M+H	C18H29N5O3	34.6	0	-	-	-	-	-	-	-	-	-	34.6	0	-	-	2.4763	2.4601	2.1652	1.75e-06	2.484e-05
pos_3198	7a-Hydroxy-5b-cholestan-3-one	metab_2314	yes	down	C05451	pos	-	385.346	6.78833	M+H-H2O	C27H46O2	0	43.4	PW_C002994;HMDB0006892	-	-	map01100;map00120	Metabolism;Metabolism	Global and overview maps;Lipid metabolism	Lipids and lipid-like molecules	Steroids and steroid derivatives	Cholestane steroids	0	43.4	Metabolic pathways;Primary bile acid biosynthesis	Metabolic pathways;Primary bile acid biosynthesis	3.0405	3.0143	0.6461	1.58e-10	1.12e-08
pos_3450	Glucosaminylmuramyl-2-alanine-D-isoglutamine	metab_2583	yes	down	-	pos	-	695.307	5.99212	M+ACN+H	C25H43N5O15	0	67.8	HMDB0259500	-	-	-	-	-	Organic acids and derivatives	Carboxylic acids and derivatives	Amino acids, peptides, and analogues	0	67.8	-	-	3.1831	3.16	0.651	2.779e-19	1.321e-15
pos_3635	N-Stearoyl Valine	metab_2777	yes	up	-	pos	-	366.337	5.79683	M+H-H2O	C23H45NO3	0	64.8	HMDB0241952;LMFA08020122	-	-	-	-	-	Organic acids and derivatives	Carboxylic acids and derivatives	Amino acids, peptides, and analogues	0	64.8	-	-	3.4386	3.4193	1.7043	6.406e-09	2.767e-07
pos_3666	Hydroxytetradecadienyl-l-carnitine	metab_2810	yes	up	-	pos	-	370.295	5.7734	M+H	C21H39NO4	0	60.7	HMDB0253295	-	-	-	-	-	Lipids and lipid-like molecules	Fatty Acyls	Fatty acids and conjugates	0	60.7	-	-	3.2717	3.2505	1.6215	2.672e-11	2.539e-09
pos_3789	Cholylglutamic acid	metab_2939	yes	up	-	pos	-	570.364	5.62488	M+CH3OH+H	C29H47NO8	0	33.1	HMDB0242384	-	-	-	-	-	Not Available	Not Available	Not Available	0	33.1	-	-	2.881	2.8613	1.5123	3.014e-11	2.653e-09
pos_3808	Cucurbitacin D	metab_2960	yes	down	C08796	pos	3877-86-9	549.343	5.59375	M+CH3OH+H	C30H44O7	0	64.9	LMST01010106;HMDB0034695	-	-	-	-	-	Lipids and lipid-like molecules	Steroids and steroid derivatives	Cucurbitacins	0	64.9	-	-	3.2594	3.2326	0.629	8.887e-12	1.056e-09
pos_3832	Cyclopassifloside X	metab_2986	yes	up	-	pos	301540-82-9	731.454	5.5237	M+CH3OH+H	C37H62O12	0	36.5	HMDB0036365	-	-	-	-	-	Phenylpropanoids and polyketides	2-arylbenzofuran flavonoids	Not Available	0	36.5	-	-	4.0381	4.0103	2.225	1.163e-15	7.895e-13
pos_3862	P-Octopamine	metab_3016	yes	down	C04227	pos	104-14-3	307.165	5.30578	2M+H	C8H11NO2	0	44.3	HMDB0004825	-	-	map04080	Environmental Information Processing	Signaling molecules and interaction	Benzenoids	Phenols	1-hydroxy-2-unsubstituted benzenoids	0	44.3	Neuroactive ligand-receptor interaction	Neuroactive ligand-receptor interaction	2.828	2.8014	0.6618	8.885e-08	2.294e-06
pos_3875	Ganoderic acid F	metab_3029	yes	up	-	pos	98665-15-7	589.302	5.2044	M+H+H2O	C32H42O9	0	63.9	HMDB0035988	-	-	-	-	-	Lipids and lipid-like molecules	Prenol lipids	Triterpenoids	0	63.9	-	-	3.206	3.1826	1.5801	8.584e-08	2.229e-06
pos_3880	9-(4-Fluoro-3-(hydroxymethyl)butyl)guanine	metab_3034	yes	down	-	pos	-	319.129	5.18095	M+ACN+Na	C10H14FN5O2	0	34.9	HMDB0245591	-	-	-	-	-	Organoheterocyclic compounds	Imidazopyrimidines	Purines and purine derivatives	0	34.9	-	-	2.8657	2.8443	0.6487	4.299e-12	6.007e-10
pos_3896	Phe-Tyr	metab_3047	yes	down	-	pos	17355-18-9	361.173	5.07968	M+CH3OH+H	C18H20N2O4	0	34	HMDB0029007;HMDB0256384	-	-	-	-	-	Organic acids and derivatives	Carboxylic acids and derivatives	Amino acids, peptides, and analogues	0	34	-	-	2.5846	2.5771	0.6591	0.006937	0.02065
pos_4060	10-Deacetylbaccatin III	metab_3204	yes	up	C11700	pos	32981-86-5	563.25	4.10357	M+H+H2O	C29H36O10	0	41.2	HMDB0244264	-	-	map01100;map00904;map01110	Metabolism;Metabolism;Metabolism	Global and overview maps;Metabolism of terpenoids and polyketides;Global and overview maps	Lipids and lipid-like molecules	Prenol lipids	Diterpenoids	0	41.2	Metabolic pathways;Diterpenoid biosynthesis;Biosynthesis of secondary metabolites	Metabolic pathways;Diterpenoid biosynthesis;Biosynthesis of secondary metabolites	3.3549	3.3308	1.6518	2.809e-13	5.56e-11
pos_4084	N1,N10-Dicoumaroylspermidine	metab_3226	yes	up	-	pos	65715-79-9	438.239	4.00198	M+H	C25H31N3O4	0	62.7	HMDB0033469	-	-	-	-	-	Phenylpropanoids and polyketides	Cinnamic acids and derivatives	Hydroxycinnamic acids and derivatives	0	62.7	-	-	4.4083	4.3775	4.217	8.833e-07	1.423e-05
pos_4161	Tyr Gln Leu	metab_3306	yes	up	-	pos	-	423.224	3.5489	M+H	C20H30N4O6	79.4	0	-	-	-	-	-	-	-	-	-	79.4	0	-	-	3.5055	3.4797	1.7846	1.055e-13	2.507e-11
pos_4184	(1R,7S,13S,15S)-2,15-Dihydroxy-7-methyl-6-oxabicyclo[11.3.0]hexadeca-3,11-dien-5-one	metab_3330	yes	down	-	pos	-	322.201	3.38465	M+ACN+H	C16H24O4	0	67.3	HMDB0242339	-	-	-	-	-	Phenylpropanoids and polyketides	Macrolides and analogues	Not Available	0	67.3	-	-	2.6433	2.6247	0.6615	0.000253	0.00145
pos_4215	3-Hydrazinylpyridazine	metab_3363	yes	down	-	pos	-	259.083	3.21257	2M+K	C4H6N4	0	38.5	HMDB0245880	-	-	-	-	-	Organoheterocyclic compounds	Diazines	Pyridazines and derivatives	0	38.5	-	-	3.0027	2.9802	0.5605	1.442e-13	3.207e-11
pos_4299	3-Phenylpropyl 2-methylpropanoate	metab_3449	yes	down	C02008	pos	103-58-2	248.164	2.8453	M+ACN+H	C13H18O2	0	38.7	HMDB0034472	-	-	-	-	-	Benzenoids	Benzene and substituted derivatives	Not Available	0	38.7	-	-	3.4005	3.3795	0.3378	5.104e-06	6.093e-05
pos_555	3,7,11,15,23-Pentaoxolanost-8-en-26-oic acid	metab_4747	yes	up	-	pos	98665-14-6	545.308	4.8689	M+NH4, M+CH3OH+H	C30H40O7	0	37.1	HMDB0035980	-	-	-	-	-	Lipids and lipid-like molecules	Prenol lipids	Triterpenoids	0	37.1	-	-	4.272	4.2307	3.2379	0.0001697	0.001039
pos_924	Diferuloylputrescine	metab_5351	yes	up	-	pos	42369-86-8	441.202	5.19658	M+H, M+Na	C24H28N2O6	0	52.1	HMDB0033468	-	-	-	-	-	Phenylpropanoids and polyketides	Cinnamic acids and derivatives	Hydroxycinnamic acids and derivatives	0	52.1	-	-	3.9104	3.8838	1.9509	2.826e-17	2.686e-14
pos_925	Phe Leu Leu	metab_5352	yes	up	-	pos	-	392.254	5.18875	M+H, M+Na	C21H33N3O4	81.3	0	-	-	-	-	-	-	-	-	-	81.3	0	-	-	3.8427	3.8132	1.9722	1.081e-05	0.0001102
pos_4092	Coclaurine	metab_5441	yes	up	C06161	pos	486-39-5	588.303	3.9629	2M+NH4	C17H19NO3	0	31.5	HMDB0303359	-	-	map00950;map01100;map01110;map01063	Metabolism;Metabolism;Metabolism;Metabolism	Biosynthesis of other secondary metabolites;Global and overview maps;Global and overview maps;Chemical structure transformation maps	Organoheterocyclic compounds	Isoquinolines and derivatives	Benzylisoquinolines	0	31.5	Isoquinoline alkaloid biosynthesis;Metabolic pathways;Biosynthesis of secondary metabolites;Biosynthesis of alkaloids derived from shikimate pathway	Isoquinoline alkaloid biosynthesis;Metabolic pathways;Biosynthesis of secondary metabolites;Biosynthesis of alkaloids derived from shikimate pathway	3.689	3.6636	1.8492	1.489e-14	4.423e-12
pos_34	Sulfolithocholylglycine	metab_5463	yes	up	C11301	pos	474-74-8;15324-64-8	514.284	5.66397	M+NH4, M+Na, M+H, M+H-H2O	C26H43NO7S	0	59.2	HMDB0062801;HMDB0002639;HMDB0000698	-	-	-	-	-	Lipids and lipid-like molecules	Steroids and steroid derivatives	Bile acids, alcohols and derivatives	0	59.2	-	-	3.3364	3.3114	1.5219	7.533e-11	5.867e-09
neg_1850	Janthitrem G	metab_6364	yes	up	-	neg	90986-51-9	666.315	5.24272	M+K-2H	C39H51NO6	0	68.9	HMDB0030531	-	-	-	-	-	Organic acids and derivatives	Peptidomimetics	Depsipeptides	0	68.9	-	-	3.5246	3.504	1.581	7.16e-13	2.627e-10
neg_1892	N-Lauroyl Lysine	metab_6409	yes	down	-	neg	-	363.239	5.53723	M+Cl	C18H36N2O3	0	42	HMDB0242036;LMFA08020262	-	-	-	-	-	Organic acids and derivatives	Carboxylic acids and derivatives	Amino acids, peptides, and analogues	0	42	-	-	3.5554	3.4982	0.302	0.001415	0.006451
neg_1940	7,4'-Dihydroxyflavone	metab_6463	yes	up	C12123	neg	2196-14-7	253.051	5.60823	M-H	C15H10O4	68.9	0	LMPK12110035;HMDB0247290	-	-	map00943;map00941	Metabolism;Metabolism	Biosynthesis of other secondary metabolites;Biosynthesis of other secondary metabolites	Phenylpropanoids and polyketides	Flavonoids	Flavones	68.9	0	Isoflavonoid biosynthesis;Flavonoid biosynthesis	Isoflavonoid biosynthesis;Flavonoid biosynthesis	3.7858	3.7652	1.9265	7.486e-18	3.022e-14
neg_3011	Etimicin	metab_7582	yes	up	-	neg	-	498.29	5.81723	M+Na-2H	C21H43N5O7	0	63.9	HMDB0252101	-	-	-	-	-	Organic oxygen compounds	Organooxygen compounds	Carbohydrates and carbohydrate conjugates	0	63.9	-	-	3.9872	3.9806	1.7421	8.899e-09	4.016e-07
neg_3174	Apigenin	metab_7758	yes	up	C01477	neg	520-36-5	269.046	5.68883	M-H	C15H10O5	48.5	0	HMDB0002124;LMPK12110005;MJDBOTE0000792	-	-	map01100;map01110;map00943;map00941;map00944;map01061	Metabolism;Metabolism;Metabolism;Metabolism;Metabolism;Metabolism	Global and overview maps;Global and overview maps;Biosynthesis of other secondary metabolites;Biosynthesis of other secondary metabolites;Biosynthesis of other secondary metabolites;Chemical structure transformation maps	Phenylpropanoids and polyketides	Flavonoids	Flavones	48.5	0	Metabolic pathways;Biosynthesis of secondary metabolites;Isoflavonoid biosynthesis;Flavonoid biosynthesis;Flavone and flavonol biosynthesis;Biosynthesis of phenylpropanoids	Metabolic pathways;Biosynthesis of secondary metabolites;Isoflavonoid biosynthesis;Flavonoid biosynthesis;Flavone and flavonol biosynthesis;Biosynthesis of phenylpropanoids	2.946	2.9299	1.5463	1.841e-14	1.238e-11
neg_3456	2-Hydroxypropyl octanoate	metab_8063	yes	down	-	neg	-	247.155	4.76217	M+FA-H	C11H22O3	0	30.9	HMDB0245164	-	-	-	-	-	Lipids and lipid-like molecules	Fatty Acyls	Fatty acid esters	0	30.9	-	-	3.0776	3.0556	0.6543	4.294e-07	8.252e-06
neg_4215	9-O-Acetylneuraminic acid	metab_8850	yes	up	-	neg	-	290.088	0.662917	M-H2O-H	C11H19NO9	0	45.1	HMDB0255839	-	-	-	-	-	Organic oxygen compounds	Organooxygen compounds	Carbohydrates and carbohydrate conjugates	0	45.1	-	-	2.6946	2.7127	1.8317	0.008656	0.02665
neg_3673	Neomycin	metab_10128	yes	up	C01737	neg	1404-04-2;119-04-0	595.3	3.46135	M-H2O-H	C23H46N6O13	0	55.5	PW_C009430;HMDB0242630;HMDB0015129	Antibiotics	Aminoglycosides	map01110;map00524	Metabolism;Metabolism	Global and overview maps;Biosynthesis of other secondary metabolites	Organic oxygen compounds	Organooxygen compounds	Carbohydrates and carbohydrate conjugates	0	55.5	Biosynthesis of secondary metabolites;Neomycin, kanamycin and gentamicin biosynthesis	Biosynthesis of secondary metabolites;Neomycin, kanamycin and gentamicin biosynthesis	3.543	3.5221	1.6518	4.403e-13	2.041e-10

## Sheet: Supplementary Data 2
ID	Metabolite	Metab ID	Significant	Regulate	KEGG Compound ID	Mode	CAS ID	M/Z	Retention time	Adducts	Formula	Fragmentation Score	Theoretical Fragmentation Score	Library ID	KEGG Compound First Category	KEGG Compound Second Category	KEGG Pathway ID	KEGG Pathway First Category	KEGG Pathway Second Category	HMDB Superclass	HMDB Class	HMDB Subclass	Fragmentation Score	Theoretical Fragmentation Score	KEGG Pathway Description	KEGG Pathway Description	VIP_pred_OPLS-DA	VIP_PLS-DA	FC(E_GK2/E_GK0)	P_value	FDR
pos_1960	VINCAMINE	metab_1021	yes	down	C09251	pos	1617-90-9	355.197	2.4318	M+H	C21H26N2O3	48.7	0	HMDB0253707	-	-	-	-	-	Alkaloids and derivatives	Eburnan-type alkaloids	Not Available	48.7	0	-	-	3.6133	3.5002	0.4138	6.521e-05	0.0006272
pos_2189	(E)-10-Hydroxy-2-decene-4,6-diynoic acid	metab_1257	yes	down	-	pos	-	211.097	3.89258	M+CH3OH+H	C10H10O3	0	37.2	HMDB0038965	-	-	-	-	-	Lipids and lipid-like molecules	Fatty Acyls	Fatty acids and conjugates	0	37.2	-	-	3.8509	3.7736	0.5998	9.552e-07	2.255e-05
pos_2237	Arenaine	metab_1305	yes	down	C09912	pos	35471-10-4	271.152	4.31432	M+ACN+Na	C11H17N3O	0	41	HMDB0030354	-	-	-	-	-	Organoheterocyclic compounds	Diazines	Pyrimidines and pyrimidine derivatives	0	41	-	-	4.023	3.9015	0.4619	4.825e-06	8.245e-05
pos_2244	Midodrine	metab_1312	yes	up	C07890	pos	133163-28-7;42794-76-3	277.114	4.38478	M+Na	C12H18N2O4	0	57.4	HMDB0014356	-	-	-	-	-	Benzenoids	Benzene and substituted derivatives	Methoxybenzenes	0	57.4	-	-	3.4174	3.3513	1.5428	4.508e-12	5.579e-09
pos_3789	Cholylglutamic acid	metab_2939	yes	up	-	pos	-	570.364	5.62488	M+CH3OH+H	C29H47NO8	0	33.1	HMDB0242384	-	-	-	-	-	Not Available	Not Available	Not Available	0	33.1	-	-	3.9412	3.8637	1.6564	5.936e-15	1.441e-11
pos_3829	Sterebin A	metab_2983	yes	down	-	pos	107647-14-3	329.232	5.56248	M+H+H2O	C18H30O4	0	47.1	HMDB0035337	-	-	-	-	-	Lipids and lipid-like molecules	Prenol lipids	Sesquiterpenoids	0	47.1	-	-	2.9009	2.8253	0.4534	0.02257	0.06564
pos_4299	3-Phenylpropyl 2-methylpropanoate	metab_3449	yes	down	C02008	pos	103-58-2	248.164	2.8453	M+ACN+H	C13H18O2	0	38.7	HMDB0034472	-	-	-	-	-	Benzenoids	Benzene and substituted derivatives	Not Available	0	38.7	-	-	3.9589	3.8574	0.3443	0.000128	0.001063
pos_4620	2-Hydroxy-2,6,6-trimethylcyclohexanone	metab_3781	yes	down	-	pos	7500-42-7	174.149	1.99467	M+NH4	C9H16O2	0	41.9	HMDB0037023	-	-	-	-	-	Organic oxygen compounds	Organooxygen compounds	Carbonyl compounds	0	41.9	-	-	3.2451	3.151	0.4982	0.001893	0.009496
pos_555	3,7,11,15,23-Pentaoxolanost-8-en-26-oic acid	metab_4747	yes	down	-	pos	98665-14-6	545.308	4.8689	M+NH4, M+CH3OH+H	C30H40O7	0	37.1	HMDB0035980	-	-	-	-	-	Lipids and lipid-like molecules	Prenol lipids	Triterpenoids	0	37.1	-	-	2.6927	2.5401	0.1386	0.04887	0.1184
neg_1892	N-Lauroyl Lysine	metab_6409	yes	down	-	neg	-	363.239	5.53723	M+Cl	C18H36N2O3	0	42	HMDB0242036;LMFA08020262	-	-	-	-	-	Organic acids and derivatives	Carboxylic acids and derivatives	Amino acids, peptides, and analogues	0	42	-	-	3.1711	3.1032	0.4522	0.01242	0.03934

## Sheet: Supplementary Data 3
ID	Metabolite	Metab ID	Significant	Regulate	KEGG Compound ID	Mode	CAS ID	M/Z	Retention time	Adducts	Formula	Fragmentation Score	Theoretical Fragmentation Score	Library ID	KEGG Compound First Category	KEGG Compound Second Category	KEGG Pathway ID	KEGG Pathway First Category	KEGG Pathway Second Category	HMDB Superclass	HMDB Class	HMDB Subclass	Fragmentation Score	Theoretical Fragmentation Score	KEGG Pathway Description	KEGG Pathway Description	VIP_pred_OPLS-DA	VIP_PLS-DA	FC(E_GK3/E_GK0)	P_value	FDR
pos_4299	3-Phenylpropyl 2-methylpropanoate	metab_3449	yes	down	C02008	pos	103-58-2	248.164	2.8453	M+ACN+H	C13H18O2	0	38.7	HMDB0034472	-	-	-	-	-	Benzenoids	Benzene and substituted derivatives	Not Available	0	38.7	-	-	2.6887	2.633	0.6417	0.003559	0.01248
pos_4620	2-Hydroxy-2,6,6-trimethylcyclohexanone	metab_3781	yes	down	-	pos	7500-42-7	174.149	1.99467	M+NH4	C9H16O2	0	41.9	HMDB0037023	-	-	-	-	-	Organic oxygen compounds	Organooxygen compounds	Carbonyl compounds	0	41.9	-	-	2.4251	2.3925	0.634	0.02235	0.04975
pos_695	Methyl linolenate	metab_5098	yes	down	-	pos	-	293.247	6.98915	M+H, M+Na	C19H32O2	72.4	0	HMDB0254600	-	-	-	-	-	Lipids and lipid-like molecules	Fatty Acyls	Lineolic acids and derivatives	72.4	0	-	-	3.5751	3.4695	0.5835	0.0004739	0.002719
pos_925	Phe Leu Leu	metab_5352	yes	down	-	pos	-	392.254	5.18875	M+H, M+Na	C21H33N3O4	81.3	0	-	-	-	-	-	-	-	-	-	81.3	0	-	-	3.2587	3.1265	0.3307	0.01953	0.04463
neg_3211	Luteolin	metab_7799	yes	up	C01514	neg	491-70-3	285.041	5.65622	M-H	C15H10O6	47.9	0	HMDB0005800;LMPK12110006;MJDBOTE0001048	-	-	map01100;map00941;map01110;map00944	Metabolism;Metabolism;Metabolism;Metabolism	Global and overview maps;Biosynthesis of other secondary metabolites;Global and overview maps;Biosynthesis of other secondary metabolites	Phenylpropanoids and polyketides	Flavonoids	Flavones	47.9	0	Metabolic pathways;Flavonoid biosynthesis;Biosynthesis of secondary metabolites;Flavone and flavonol biosynthesis	Metabolic pathways;Flavonoid biosynthesis;Biosynthesis of secondary metabolites;Flavone and flavonol biosynthesis	3.1235	3.0696	1.6024	1.794e-12	4.827e-10
neg_4215	9-O-Acetylneuraminic acid	metab_8850	yes	up	-	neg	-	290.088	0.662917	M-H2O-H	C11H19NO9	0	45.1	HMDB0255839	-	-	-	-	-	Organic oxygen compounds	Organooxygen compounds	Carbohydrates and carbohydrate conjugates	0	45.1	-	-	3.5965	3.5646	2.202	0.0008054	0.00369

## Sheet: Supplementary Data 4
ID	Metabolite	Metab ID	Significant	Regulate	KEGG Compound ID	Mode	CAS ID	M/Z	Retention time	Adducts	Formula	Fragmentation Score	Theoretical Fragmentation Score	Library ID	KEGG Compound First Category	KEGG Compound Second Category	KEGG Pathway ID	KEGG Pathway First Category	KEGG Pathway Second Category	HMDB Superclass	HMDB Class	HMDB Subclass	Fragmentation Score	Theoretical Fragmentation Score	KEGG Pathway Description	KEGG Pathway Description	VIP_pred_OPLS-DA	VIP_PLS-DA	FC(E_GK4/E_GK0)	P_value	FDR
pos_1759	Lotaustralin	metab_812	yes	down	C08334	pos	534-67-8	294.154	1.81488	M+CH3OH+H	C11H19NO6	0	57.7	HMDB0033865	-	-	map00460;map01110	Metabolism;Metabolism	Metabolism of other amino acids;Global and overview maps	Organic oxygen compounds	Organooxygen compounds	Carbohydrates and carbohydrate conjugates	0	57.7	Cyanoamino acid metabolism;Biosynthesis of secondary metabolites	Cyanoamino acid metabolism;Biosynthesis of secondary metabolites	1.9596	2.0155	0.6501	0.003092	0.006324
pos_2189	(E)-10-Hydroxy-2-decene-4,6-diynoic acid	metab_1257	yes	down	-	pos	-	211.097	3.89258	M+CH3OH+H	C10H10O3	0	37.2	HMDB0038965	-	-	-	-	-	Lipids and lipid-like molecules	Fatty Acyls	Fatty acids and conjugates	0	37.2	-	-	3.3297	3.2768	0.5069	7.575e-08	2.13e-06
pos_2237	Arenaine	metab_1305	yes	down	C09912	pos	35471-10-4	271.152	4.31432	M+ACN+Na	C11H17N3O	0	41	HMDB0030354	-	-	-	-	-	Organoheterocyclic compounds	Diazines	Pyrimidines and pyrimidine derivatives	0	41	-	-	3.1503	3.0996	0.446	8.579e-07	1.09e-05
pos_300	Verrucarol	metab_2103	yes	down	-	pos	-	267.159	4.61893	M+H, M+H+H2O, M+H-H2O	C15H22O4	52.7	0	-	-	-	-	-	-	-	-	-	52.7	0	-	-	2.0477	2.1022	0.588	0.03602	0.05574
pos_3789	Cholylglutamic acid	metab_2939	yes	up	-	pos	-	570.364	5.62488	M+CH3OH+H	C29H47NO8	0	33.1	HMDB0242384	-	-	-	-	-	Not Available	Not Available	Not Available	0	33.1	-	-	2.8023	2.7788	1.5647	1.259e-14	3.246e-11
pos_4299	3-Phenylpropyl 2-methylpropanoate	metab_3449	yes	down	C02008	pos	103-58-2	248.164	2.8453	M+ACN+H	C13H18O2	0	38.7	HMDB0034472	-	-	-	-	-	Benzenoids	Benzene and substituted derivatives	Not Available	0	38.7	-	-	2.8946	2.8631	0.4058	8.643e-05	0.0003325
pos_4620	2-Hydroxy-2,6,6-trimethylcyclohexanone	metab_3781	yes	down	-	pos	7500-42-7	174.149	1.99467	M+NH4	C9H16O2	0	41.9	HMDB0037023	-	-	-	-	-	Organic oxygen compounds	Organooxygen compounds	Carbonyl compounds	0	41.9	-	-	2.8994	2.9032	0.3444	0.0001921	0.0006386
pos_555	3,7,11,15,23-Pentaoxolanost-8-en-26-oic acid	metab_4747	yes	down	-	pos	98665-14-6	545.308	4.8689	M+NH4, M+CH3OH+H	C30H40O7	0	37.1	HMDB0035980	-	-	-	-	-	Lipids and lipid-like molecules	Prenol lipids	Triterpenoids	0	37.1	-	-	2.0029	2.0495	0.1312	0.0473	0.07062
pos_925	Phe Leu Leu	metab_5352	yes	down	-	pos	-	392.254	5.18875	M+H, M+Na	C21H33N3O4	81.3	0	-	-	-	-	-	-	-	-	-	81.3	0	-	-	3.5978	3.5579	0.0003	8.098e-06	5.256e-05
pos_4223	Enalaprilat	metab_5445	yes	down	C11720	pos	76420-72-9;75847-73-3	349.176	3.16573	M+H	C18H24N2O5	0	50.5	PW_C022647;HMDB0014722;HMDB0041886;MJDBOTE0000315	-	-	-	-	-	Organic acids and derivatives	Carboxylic acids and derivatives	Amino acids, peptides, and analogues	0	50.5	-	-	2.4996	2.455	0.6504	2.259e-07	4.321e-06
neg_1830	(3S,5R,6R,7E)-3,5,6-Trihydroxy-7-megastigmen-9-one	metab_6342	yes	down	-	neg	-	287.15	5.1097	M+FA-H	C13H22O4	0	52.9	HMDB0038736	-	-	-	-	-	Lipids and lipid-like molecules	Prenol lipids	Sesquiterpenoids	0	52.9	-	-	2.4274	2.395	0.4706	0.009437	0.01617
neg_1892	N-Lauroyl Lysine	metab_6409	yes	down	-	neg	-	363.239	5.53723	M+Cl	C18H36N2O3	0	42	HMDB0242036;LMFA08020262	-	-	-	-	-	Organic acids and derivatives	Carboxylic acids and derivatives	Amino acids, peptides, and analogues	0	42	-	-	3.3038	3.2396	0.1791	8.689e-05	0.0003203
neg_1915	Buprenorphine	metab_6435	yes	down	C08007	neg	52485-79-7	466.293	5.56822	M-H	C29H41NO4	0	58.9	PW_C009368;HMDB0015057	-	-	-	-	-	Benzenoids	Phenanthrenes and derivatives	Not Available	0	58.9	-	-	2.0344	2.0425	0.6567	0.00205	0.004195
neg_2042	4-((6-Methoxyquinolin-8-yl)amino)pentanoic acid	metab_6572	yes	down	-	neg	-	309.102	5.76925	M+Cl	C15H18N2O3	0	38.9	HMDB0247386	-	-	-	-	-	Organic acids and derivatives	Carboxylic acids and derivatives	Amino acids, peptides, and analogues	0	38.9	-	-	2.0704	2.0221	0.6495	0.01794	0.02911
neg_361	7-Amino-4-(trifluoromethyl)coumarin	metab_8221	yes	down	-	neg	-	274.034	3.54133	M+Cl, M+FA-H	C10H6F3NO2	0	38.7	HMDB0250491	-	-	-	-	-	Phenylpropanoids and polyketides	Coumarins and derivatives	Not Available	0	38.7	-	-	2.5081	2.4764	0.6364	3.578e-12	1.031e-09
neg_4215	9-O-Acetylneuraminic acid	metab_8850	yes	up	-	neg	-	290.088	0.662917	M-H2O-H	C11H19NO9	0	45.1	HMDB0255839	-	-	-	-	-	Organic oxygen compounds	Organooxygen compounds	Carbohydrates and carbohydrate conjugates	0	45.1	-	-	2.592	2.5719	2.0278	0.002361	0.004738

## Sheet: Supplementary Data 5
ID	Metabolite	Metab ID	Significant	Regulate	KEGG Compound ID	Mode	CAS ID	M/Z	Retention time	Adducts	Formula	Fragmentation Score	Theoretical Fragmentation Score	Library ID	KEGG Compound First Category	KEGG Compound Second Category	KEGG Pathway ID	KEGG Pathway First Category	KEGG Pathway Second Category	HMDB Superclass	HMDB Class	HMDB Subclass	Fragmentation Score	Theoretical Fragmentation Score	KEGG Pathway Description	KEGG Pathway Description	VIP_pred_OPLS-DA	VIP_PLS-DA	FC(E_GK5/E_GK0)	P_value	FDR
pos_1223	Ritalinic Acid	metab_249	yes	down	-	pos	19395-41-6	237.16	2.338	M+NH4, M+H+H2O	C13H17NO2	74.8	0	HMDB0042008	-	-	-	-	-	Organic nitrogen compounds	Organonitrogen compounds	Amines	74.8	0	-	-	2.0067	2.0024	0.5994	7.259e-09	5.474e-08
pos_1990	His Pro Ile	metab_1054	yes	down	-	pos	-	366.213	2.5101	M+H	C17H27N5O4	75.6	0	-	-	-	-	-	-	-	-	-	75.6	0	-	-	2.1692	2.1589	0.5447	4.702e-15	6.752e-13
pos_2092	Prostaglandin F3a	metab_1159	yes	down	C06476	pos	745-64-2	391.186	3.05642	M+K	C20H32O5	0	58.2	HMDB0002122	Lipids	Eicosanoids	-	-	-	Lipids and lipid-like molecules	Fatty Acyls	Eicosanoids	0	58.2	-	-	2.4002	2.3886	0.4034	3.001e-13	1.123e-11
pos_2104	Pinolidoxin	metab_1171	yes	down	C08503	pos	152985-39-2	380.206	3.1579	M+ACN+H	C18H26O6	0	70.1	HMDB0301836	-	-	-	-	-	Organoheterocyclic compounds	Oxocins	Not Available	0	70.1	-	-	2.2287	2.217	0.2818	1.934e-11	3.27e-10
pos_2181	Diacetoxyscirpenol	metab_1249	yes	down	C09662	pos	2270-40-8	385.187	3.7831	M+H+H2O	C19H26O7	0	56.2	HMDB0035104	-	-	-	-	-	Lipids and lipid-like molecules	Prenol lipids	Sesquiterpenoids	0	56.2	-	-	2.3319	2.3202	0.4192	5.979e-13	1.946e-11
pos_2189	(E)-10-Hydroxy-2-decene-4,6-diynoic acid	metab_1257	yes	down	-	pos	-	211.097	3.89258	M+CH3OH+H	C10H10O3	0	37.2	HMDB0038965	-	-	-	-	-	Lipids and lipid-like molecules	Fatty Acyls	Fatty acids and conjugates	0	37.2	-	-	2.1407	2.1318	0.5566	3.113e-09	2.655e-08
pos_2199	Strophanthidin	metab_1268	yes	down	C19988	pos	66-28-4	405.225	3.99417	M+H	C23H32O6	0	68.9	LMST01120005;HMDB0258516	-	-	-	-	-	Lipids and lipid-like molecules	Steroids and steroid derivatives	Steroid lactones	0	68.9	-	-	2.1327	2.1227	0.5527	6.752e-15	7.93e-13
pos_2237	Arenaine	metab_1305	yes	down	C09912	pos	35471-10-4	271.152	4.31432	M+ACN+Na	C11H17N3O	0	41	HMDB0030354	-	-	-	-	-	Organoheterocyclic compounds	Diazines	Pyrimidines and pyrimidine derivatives	0	41	-	-	2.284	2.2726	0.384	4.418e-13	1.532e-11
pos_2297	Cafestol	metab_1366	yes	down	C09066	pos	469-83-0	339.191	4.8143	M+Na	C20H28O3	0	30.7	HMDB0035710	-	-	-	-	-	Organoheterocyclic compounds	Naphthofurans	Not Available	0	30.7	-	-	2.0357	2.0258	0.5604	5.265e-14	3.38e-12
pos_2311	Integerrimine	metab_1382	yes	down	C10328	pos	480-79-5	353.207	4.90018	M+NH4	C18H25NO5	0	55.4	HMDB0242680	-	-	-	-	-	Phenylpropanoids and polyketides	Macrolides and analogues	Not Available	0	55.4	-	-	2.1269	2.1174	0.5512	1.127e-13	5.249e-12
pos_2339	Mesobilirubinogen	metab_1410	yes	down	C05790	pos	14684-37-8	611.344	5.09535	M+H+H2O	C33H44N4O6	0	63.1	HMDB0001898	-	-	map00860	Metabolism	Metabolism of cofactors and vitamins	Organoheterocyclic compounds	Tetrapyrroles and derivatives	Bilirubins	0	63.1	Porphyrin and chlorophyll metabolism	Porphyrin and chlorophyll metabolism	2.457	2.4439	0.4951	2.465e-12	5.949e-11
pos_2348	Fagomine	metab_1420	yes	down	C10144	pos	53185-12-9	333.144	5.17327	2M+K	C6H13NO3	0	71.6	HMDB0033453	-	-	-	-	-	Organoheterocyclic compounds	Piperidines	Not Available	0	71.6	-	-	2.4401	2.4289	0.2993	1.5e-13	6.537e-12
pos_2352	Sphinganine 1-phosphate	metab_1424	yes	down	C01120	pos	19794-97-9	420.228	5.22772	M+K	C18H40NO5P	0	51.2	HMDB0242462;PW_C001070;HMDB0001383	-	-	map00600;map01100;map04080	Metabolism;Metabolism;Environmental Information Processing	Lipid metabolism;Global and overview maps;Signaling molecules and interaction	Lipids and lipid-like molecules	Sphingolipids	Phosphosphingolipids	0	51.2	Sphingolipid metabolism;Metabolic pathways;Neuroactive ligand-receptor interaction	Sphingolipid metabolism;Metabolic pathways;Neuroactive ligand-receptor interaction	2.1604	2.1513	0.5752	3.177e-16	9.432e-14
pos_2367	Daidzein	metab_1439	yes	up	C10208	pos	486-66-8	255.065	5.46905	M+H	C15H10O4	98.7	0	HMDB0003312;LMPK12050038;MJDBOTE0000779	-	-	map00943;map01100;map01110;map01061	Metabolism;Metabolism;Metabolism;Metabolism	Biosynthesis of other secondary metabolites;Global and overview maps;Global and overview maps;Chemical structure transformation maps	Phenylpropanoids and polyketides	Isoflavonoids	Isoflav-2-enes	98.7	0	Isoflavonoid biosynthesis;Metabolic pathways;Biosynthesis of secondary metabolites;Biosynthesis of phenylpropanoids	Isoflavonoid biosynthesis;Metabolic pathways;Biosynthesis of secondary metabolites;Biosynthesis of phenylpropanoids	2.1429	2.1351	1.7633	1.837e-09	1.681e-08
pos_2438	Coumaryl acetate	metab_1512	yes	down	C20465	pos	-	210.112	5.69527	M+NH4	C11H12O3	0	65.7	HMDB0304297	-	-	map00940	Metabolism	Biosynthesis of other secondary metabolites	Benzenoids	Benzene and substituted derivatives	Styrenes	0	65.7	Phenylpropanoid biosynthesis	Phenylpropanoid biosynthesis	2.1765	2.1672	0.5624	3.723e-09	3.108e-08
pos_300	Verrucarol	metab_2103	yes	down	-	pos	-	267.159	4.61893	M+H, M+H+H2O, M+H-H2O	C15H22O4	52.7	0	-	-	-	-	-	-	-	-	-	52.7	0	-	-	2.2148	2.2405	0.2066	0.0003396	0.0006357
pos_3635	N-Stearoyl Valine	metab_2777	yes	up	-	pos	-	366.337	5.79683	M+H-H2O	C23H45NO3	0	64.8	HMDB0241952;LMFA08020122	-	-	-	-	-	Organic acids and derivatives	Carboxylic acids and derivatives	Amino acids, peptides, and analogues	0	64.8	-	-	2.0581	2.0519	1.6474	1.668e-08	1.125e-07
pos_3647	Drostanolone	metab_2790	yes	down	C14605	pos	58-19-5	327.231	5.78903	M+Na	C20H32O2	0	64.5	HMDB0014996	-	-	-	-	-	Lipids and lipid-like molecules	Steroids and steroid derivatives	Androstane steroids	0	64.5	-	-	2.2841	2.2709	0.4825	2.022e-06	6.193e-06
pos_3740	17-AAG	metab_2888	yes	down	-	pos	-	627.339	5.67962	M+ACN+H	C31H43N3O8	0	60	HMDB0244762	-	-	-	-	-	Phenylpropanoids and polyketides	Macrolactams	Not Available	0	60	-	-	2.0558	2.0475	0.6214	2.419e-15	4.256e-13
pos_3807	Kainic acid	metab_2959	yes	down	C12819	pos	487-79-6	196.097	5.60143	M+H-H2O	C10H15NO4	0	56.2	HMDB0253757	-	-	-	-	-	Organic acids and derivatives	Carboxylic acids and derivatives	Amino acids, peptides, and analogues	0	56.2	-	-	2.2035	2.1896	0.5588	2.172e-08	1.398e-07
pos_3808	Cucurbitacin D	metab_2960	yes	down	C08796	pos	3877-86-9	549.343	5.59375	M+CH3OH+H	C30H44O7	0	64.9	LMST01010106;HMDB0034695	-	-	-	-	-	Lipids and lipid-like molecules	Steroids and steroid derivatives	Cucurbitacins	0	64.9	-	-	2.0729	2.0611	0.6143	1.843e-10	2.291e-09
pos_3809	N-Docosahexaenoyl Valine	metab_2961	yes	down	-	pos	-	450.296	5.59375	M+Na	C27H41NO3	0	73.2	HMDB0242025	-	-	-	-	-	Not Available	Not Available	Not Available	0	73.2	-	-	2.2154	2.2033	0.4029	6.564e-12	1.321e-10
pos_3827	6-O-Acetylaustroinulin	metab_2981	yes	down	-	pos	75207-46-4	406.295	5.56248	M+ACN+H	C22H36O4	0	81.2	HMDB0036803	-	-	-	-	-	Lipids and lipid-like molecules	Prenol lipids	Diterpenoids	0	81.2	-	-	2.417	2.406	0.4324	1.013e-13	5.102e-12
pos_3829	Sterebin A	metab_2983	yes	down	-	pos	107647-14-3	329.232	5.56248	M+H+H2O	C18H30O4	0	47.1	HMDB0035337	-	-	-	-	-	Lipids and lipid-like molecules	Prenol lipids	Sesquiterpenoids	0	47.1	-	-	2.0382	2.0206	0.2349	0.0004472	0.0008207
pos_3832	Cyclopassifloside X	metab_2986	yes	up	-	pos	301540-82-9	731.454	5.5237	M+CH3OH+H	C37H62O12	0	36.5	HMDB0036365	-	-	-	-	-	Phenylpropanoids and polyketides	2-arylbenzofuran flavonoids	Not Available	0	36.5	-	-	2.1657	2.1613	1.9085	2.056e-11	3.439e-10
pos_3896	Phe-Tyr	metab_3047	yes	down	-	pos	17355-18-9	361.173	5.07968	M+CH3OH+H	C18H20N2O4	0	34	HMDB0029007;HMDB0256384	-	-	-	-	-	Organic acids and derivatives	Carboxylic acids and derivatives	Amino acids, peptides, and analogues	0	34	-	-	2.9558	2.943	0.1557	9.02e-17	4.285e-14
pos_3954	HOMATROPINE	metab_3103	yes	down	C07814	pos	87-00-3	293.186	4.77532	M+NH4	C16H21NO3	0	67	HMDB0253199	-	-	-	-	-	Alkaloids and derivatives	Tropane alkaloids	Not Available	0	67	-	-	2.2182	2.2081	0.4618	3.895e-14	2.644e-12
pos_3967	N-(1-ethyl-5-morpholin-4-yl-6-oxopyridazin-4-yl)-4-fluorobenzamide	metab_3113	yes	down	-	pos	-	347.158	4.6817	M+H	C17H19FN4O3	63.1	0	-	-	-	-	-	-	-	-	-	63.1	0	-	-	2.7889	2.7692	0.2386	6.089e-07	2.18e-06
pos_3986	Gentamicin A sulfate	metab_3132	yes	down	-	pos	-	491.232	4.5956	M+Na	C18H36N4O10	0	54.3	HMDB0252686	-	-	-	-	-	Organic oxygen compounds	Organooxygen compounds	Carbohydrates and carbohydrate conjugates	0	54.3	-	-	2.4738	2.4623	0.4111	1.418e-14	1.321e-12
pos_4052	Hymenoxon	metab_3195	yes	down	C09482	pos	57377-32-9	301.162	4.13483	M+H+H2O	C15H22O5	0	65.1	HMDB0253305	-	-	-	-	-	Organoheterocyclic compounds	Oxanes	Not Available	0	65.1	-	-	2.1423	2.1307	0.4872	7.828e-12	1.55e-10
pos_4080	Algestone	metab_3223	yes	down	C06391	pos	595-77-7	365.232	4.01762	M+H+H2O	C21H30O4	0	77.8	LMST02030171;HMDB0248134	-	-	-	-	-	Lipids and lipid-like molecules	Steroids and steroid derivatives	Pregnane steroids	0	77.8	-	-	2.1203	2.1111	0.6066	7.411e-07	2.557e-06
pos_4144	17a-Ethynylestradiol	metab_3288	yes	down	C07534	pos	57-63-6	360.192	3.68938	M+ACN+Na	C20H24O2	0	35.6	HMDB0001926	-	-	-	-	-	Lipids and lipid-like molecules	Steroids and steroid derivatives	Estrane steroids	0	35.6	-	-	2.2616	2.2528	0.4625	3.241e-08	1.964e-07
pos_4145	Val Val Ile	metab_3289	yes	down	-	pos	-	330.238	3.68155	M+H	C16H31N3O4	61.8	0	-	-	-	-	-	-	-	-	-	61.8	0	-	-	2.1191	2.1092	0.5737	7.61e-15	8.343e-13
pos_4184	(1R,7S,13S,15S)-2,15-Dihydroxy-7-methyl-6-oxabicyclo[11.3.0]hexadeca-3,11-dien-5-one	metab_3330	yes	down	-	pos	-	322.201	3.38465	M+ACN+H	C16H24O4	0	67.3	HMDB0242339	-	-	-	-	-	Phenylpropanoids and polyketides	Macrolides and analogues	Not Available	0	67.3	-	-	2.915	2.9024	0.0769	5.003e-16	1.188e-13
pos_4190	Asn Pro Leu	metab_3337	yes	down	-	pos	-	343.198	3.33785	M+H	C15H26N4O5	69.5	0	-	-	-	-	-	-	-	-	-	69.5	0	-	-	3.042	3.0292	0.0254	1.744e-17	1.381e-14
pos_4244	P-coumaroyltriacetic acid lactone	metab_3392	yes	down	C12087	pos	-	289.097	3.04862	M+NH4	C15H11O5-	0	33.5	HMDB0304447	-	-	-	-	-	Phenylpropanoids and polyketides	Cinnamic acids and derivatives	Hydroxycinnamic acids and derivatives	0	33.5	-	-	2.2864	2.2767	0.5156	6.093e-13	1.969e-11
pos_4293	Cyanazine	metab_3443	yes	down	C14299	pos	21725-46-2	259.108	2.86867	M+H+H2O	C9H13ClN6	42.6	0	HMDB0250604	-	-	-	-	-	Organoheterocyclic compounds	Triazines	Aminotriazines	42.6	0	-	-	2.205	2.2054	0.4304	8.893e-05	0.000189
pos_4299	3-Phenylpropyl 2-methylpropanoate	metab_3449	yes	down	C02008	pos	103-58-2	248.164	2.8453	M+ACN+H	C13H18O2	0	38.7	HMDB0034472	-	-	-	-	-	Benzenoids	Benzene and substituted derivatives	Not Available	0	38.7	-	-	2.3932	2.3833	0.1866	8.765e-08	4.477e-07
pos_4301	2-hydroxy-3-methylbutanedioylcarnitine	metab_3453	yes	down	-	pos	-	310.147	2.82965	M+H+H2O	C12H21NO7	0	45.2	HMDB0241030	-	-	-	-	-	Lipids and lipid-like molecules	Fatty Acyls	Fatty acid esters	0	45.2	-	-	2.9902	2.978	0.0494	7.385e-18	7.017e-15
pos_4734	Gly Lys Ile	metab_3897	yes	down	-	pos	-	317.218	1.85403	M+H	C14H28N4O4	37.3	0	-	-	-	-	-	-	-	-	-	37.3	0	-	-	2.0109	2.0013	0.5869	5.754e-15	7.381e-13
pos_695	Methyl linolenate	metab_5098	yes	down	-	pos	-	293.247	6.98915	M+H, M+Na	C19H32O2	72.4	0	HMDB0254600	-	-	-	-	-	Lipids and lipid-like molecules	Fatty Acyls	Lineolic acids and derivatives	72.4	0	-	-	2.5735	2.5621	0.3229	1.075e-13	5.102e-12
pos_870	Desogestrel	metab_5291	yes	down	C07629	pos	54024-22-5	343.263	5.82023	M+H+H2O, M+CH3OH+H	C22H30O	0	46.8	HMDB0014449;LMST02030104	-	-	-	-	-	Lipids and lipid-like molecules	Steroids and steroid derivatives	Estrane steroids	0	46.8	-	-	2.0838	2.0827	0.5537	9.342e-05	0.0001974
pos_917	LysoPE(0:0/18:4(6Z,9Z,12Z,15Z))	metab_5343	yes	down	-	pos	-	474.26	5.61707	M+H, M+Na	C23H40NO7P	0	34.7	HMDB0011480	-	-	-	-	-	Lipids and lipid-like molecules	Glycerophospholipids	Glycerophosphoethanolamines	0	34.7	-	-	2.0586	2.05	0.5996	3.935e-11	5.916e-10
pos_924	Diferuloylputrescine	metab_5351	yes	up	-	pos	42369-86-8	441.202	5.19658	M+H, M+Na	C24H28N2O6	0	52.1	HMDB0033468	-	-	-	-	-	Phenylpropanoids and polyketides	Cinnamic acids and derivatives	Hydroxycinnamic acids and derivatives	0	52.1	-	-	2.0413	2.0382	1.6695	2.584e-10	3.109e-09
neg_1699	Sativan	metab_6204	yes	down	C10526	neg	41743-86-6	331.119	4.22897	M+FA-H	C17H18O4	0	65	HMDB0030521	-	-	-	-	-	Phenylpropanoids and polyketides	Isoflavonoids	O-methylated isoflavonoids	0	65	-	-	2.0493	2.0368	0.5947	9.466e-14	4.607e-12
neg_1762	11H-14,15-EETA	metab_6271	yes	down	C14813	neg	219535-29-2	381.228	4.5854	M+FA-H	C20H32O4	0	53.2	HMDB0004693;PW_C002180	-	-	map00590;map01100	Metabolism;Metabolism	Lipid metabolism;Global and overview maps	Lipids and lipid-like molecules	Fatty Acyls	Fatty acids and conjugates	0	53.2	Arachidonic acid metabolism;Metabolic pathways	Arachidonic acid metabolism;Metabolic pathways	2.2754	2.2631	0.5395	6.18e-16	9.237e-14
neg_1787	Prostaglandin A2	metab_6296	yes	down	C05953	neg	13345-50-1	379.213	4.75518	M+FA-H	C20H30O4	0	59	LMFA03010035;PW_C001699;HMDB0302203;HMDB0002752;HMDB0242292	Lipids	Eicosanoids	map00590;map01100;map04726	Metabolism;Metabolism;Organismal Systems	Lipid metabolism;Global and overview maps;Nervous system	Lipids and lipid-like molecules	Fatty Acyls	Eicosanoids	0	59	Arachidonic acid metabolism;Metabolic pathways;Serotonergic synapse	Arachidonic acid metabolism;Metabolic pathways;Serotonergic synapse	2.1391	2.1237	0.5894	1.431e-11	2.992e-10
neg_1827	(3S)-3-hydroxycyclocitral	metab_6338	yes	down	C19731	neg	-	381.229	5.0822	2M+FA-H	C10H16O2	0	54.6	HMDB0303972	-	-	map00999	Metabolism	Biosynthesis of other secondary metabolites	Organic oxygen compounds	Organooxygen compounds	Alcohols and polyols	0	54.6	Biosynthesis of various secondary metabolites - part 1	Biosynthesis of various secondary metabolites - part 1	2.1871	2.1725	0.5908	6.541e-11	1.051e-09
neg_1831	Zaragozic acid A	metab_6343	yes	down	-	neg	-	671.276	5.1097	M-H2O-H	C35H46O14	0	75.1	LMPK00000001;HMDB0259988	-	-	-	-	-	Organic acids and derivatives	Carboxylic acids and derivatives	Pentacarboxylic acids and derivatives	0	75.1	-	-	2.1551	2.1392	0.634	8.463e-12	1.93e-10
neg_1858	(ent-6alpha,7alpha)-6,7-Dihydroxy-16-kauren-19-oic acid	metab_6371	yes	down	C11876	neg	26109-32-0	379.213	5.31073	M+FA-H	C20H30O4	0	70	HMDB0036763	-	-	map01110;map00904	Metabolism;Metabolism	Global and overview maps;Metabolism of terpenoids and polyketides	Lipids and lipid-like molecules	Prenol lipids	Diterpenoids	0	70	Biosynthesis of secondary metabolites;Diterpenoid biosynthesis	Biosynthesis of secondary metabolites;Diterpenoid biosynthesis	2.0409	2.0225	0.6274	6.454e-08	3.664e-07
neg_1892	N-Lauroyl Lysine	metab_6409	yes	down	-	neg	-	363.239	5.53723	M+Cl	C18H36N2O3	0	42	HMDB0242036;LMFA08020262	-	-	-	-	-	Organic acids and derivatives	Carboxylic acids and derivatives	Amino acids, peptides, and analogues	0	42	-	-	2.701	2.6791	0.0528	1.925e-10	2.755e-09
neg_1940	7,4'-Dihydroxyflavone	metab_6463	yes	up	C12123	neg	2196-14-7	253.051	5.60823	M-H	C15H10O4	68.9	0	LMPK12110035;HMDB0247290	-	-	map00943;map00941	Metabolism;Metabolism	Biosynthesis of other secondary metabolites;Biosynthesis of other secondary metabolites	Phenylpropanoids and polyketides	Flavonoids	Flavones	68.9	0	Isoflavonoid biosynthesis;Flavonoid biosynthesis	Isoflavonoid biosynthesis;Flavonoid biosynthesis	2.1433	2.1359	1.8382	5.11e-15	4.583e-13
neg_2054	DG(8:0/0:0/20:5(7Z,9Z,11E,13E,17Z)-3OH(5,6,15))	metab_6585	yes	down	-	neg	-	595.351	5.78525	M+FA-H	C31H50O8	0	62	HMDB0297205	-	-	-	-	-	Not Available	Not Available	Not Available	0	62	-	-	3.0682	3.0508	0.1858	6.041e-14	3.434e-12
neg_3016	(3beta,19alpha)-3,19,23,24-Tetrahydroxy-12-oleanen-28-oic acid	metab_7587	yes	down	-	neg	-	503.338	5.80925	M-H	C30H48O6	0	64	HMDB0040784	-	-	-	-	-	Lipids and lipid-like molecules	Prenol lipids	Triterpenoids	0	64	-	-	2.5148	2.5033	0.3613	1.278e-06	4.675e-06
neg_3078	7-O-Acetylaustroinulin	metab_7653	yes	down	-	neg	-	787.537	5.75265	2M+Hac-H	C22H36O4	0	60.4	HMDB0036804	-	-	-	-	-	Lipids and lipid-like molecules	Prenol lipids	Diterpenoids	0	60.4	-	-	2.0151	2.0037	0.6444	2.134e-15	2.21e-13
neg_3105	Risbitin	metab_7683	yes	down	C09715	neg	-	489.323	5.7367	2M+FA-H	C14H22O2	0	68	HMDB0302980	-	-	-	-	-	Organic oxygen compounds	Organooxygen compounds	Alcohols and polyols	0	68	-	-	2.0273	2.0168	0.619	9.589e-14	4.607e-12
neg_3356	Cladosporin	metab_7955	yes	down	-	neg	-	313.109	5.47472	M+Na-2H	C16H20O5	0	48.1	HMDB0250312	-	-	-	-	-	Benzenoids	Benzene and substituted derivatives	Benzoic acids and derivatives	0	48.1	-	-	2.3037	2.2883	0.508	2.706e-12	7.378e-11
neg_3378	Ubenimex	metab_7978	yes	down	C00732	neg	58970-76-6	307.167	5.31073	M-H	C16H24N2O4	50.9	0	-	-	-	-	-	-	-	-	-	50.9	0	-	-	2.2259	2.2164	0.5484	1.281e-16	3.042e-14
neg_3390	Combretastatin A4	metab_7991	yes	down	C20268	neg	117048-59-6	315.124	5.22972	M-H	C18H20O5	0	41.7	HMDB0250413;HMDB0253622	-	-	-	-	-	Phenylpropanoids and polyketides	Stilbenes	Not Available	0	41.7	-	-	2.0207	2.0101	0.6241	1.935e-12	5.659e-11
neg_3469	Gibberellin A74	metab_8077	yes	down	-	neg	90806-14-7	401.139	4.67983	M+K-2H	C20H28O6	0	63.9	HMDB0038746	-	-	-	-	-	Lipids and lipid-like molecules	Prenol lipids	Diterpenoids	0	63.9	-	-	2.1864	2.1743	0.5632	6.756e-16	9.402e-14
neg_3506	(E)-10-Oxo-8-decenoic acid	metab_8114	yes	down	-	neg	69152-89-2	427.234	4.51745	2M+Hac-H	C10H16O3	0	31.6	LMFA01030949;HMDB0040883	-	-	-	-	-	Lipids and lipid-like molecules	Fatty Acyls	Fatty acids and conjugates	0	31.6	-	-	2.0383	2.0274	0.6065	1.292e-15	1.63e-13
neg_3676	3-Amino-4-methoxybenzanilide	metab_8291	yes	down	-	neg	-	287.104	3.45385	M+FA-H	C14H14N2O2	0	55.6	HMDB0245807	-	-	-	-	-	Benzenoids	Benzene and substituted derivatives	Anilides	0	55.6	-	-	2.6794	2.6665	0.2506	2.158e-19	2.903e-16
neg_424	P-Hydroxyubenimex	metab_8872	yes	down	-	neg	-	323.161	5.11768	M-H2O-H, M-H	C16H24N2O5	0	31.3	HMDB0255924	-	-	-	-	-	Organic acids and derivatives	Peptidomimetics	Hybrid peptides	0	31.3	-	-	2.5772	2.5657	0.4064	4.156e-07	1.806e-06
neg_700	Desglucocoroloside	metab_9791	yes	down	-	neg	57361-72-5	503.301	5.63223	M-H, M+K-2H	C29H44O7	0	67.8	HMDB0033709	-	-	-	-	-	Lipids and lipid-like molecules	Steroids and steroid derivatives	Steroid lactones	0	67.8	-	-	2.0314	2.0182	0.628	7.236e-10	8.465e-09

## Sheet: Supplementary Data 6
ID	Metabolite	Metab ID	Significant	Regulate	KEGG Compound ID	Mode	CAS ID	M/Z	Retention time	Adducts	Formula	Fragmentation Score	Theoretical Fragmentation Score	Library ID	KEGG Compound First Category	KEGG Compound Second Category	KEGG Pathway ID	KEGG Pathway First Category	KEGG Pathway Second Category	HMDB Superclass	HMDB Class	HMDB Subclass	Fragmentation Score	Theoretical Fragmentation Score	KEGG Pathway Description	KEGG Pathway Description	VIP_pred_OPLS-DA	VIP_PLS-DA	FC(E_GK6/E_GK0)	P_value	FDR
pos_1867	(+/-)-Pelletierine	metab_919	yes	down	C06182	pos	539-00-4	159.149	2.07233	M+NH4	C8H15NO	0	35.6	HMDB0030325	-	-	map01100;map00960;map01064;map01110	Metabolism;Metabolism;Metabolism;Metabolism	Global and overview maps;Biosynthesis of other secondary metabolites;Chemical structure transformation maps;Global and overview maps	Organoheterocyclic compounds	Piperidines	Not Available	0	35.6	Metabolic pathways;Tropane, piperidine and pyridine alkaloid biosynthesis;Biosynthesis of alkaloids derived from ornithine, lysine and nicotinic acid;Biosynthesis of secondary metabolites	Metabolic pathways;Tropane, piperidine and pyridine alkaloid biosynthesis;Biosynthesis of alkaloids derived from ornithine, lysine and nicotinic acid;Biosynthesis of secondary metabolites	3.4772	3.4799	0.6619	1.892e-07	8.719e-06
pos_2244	Midodrine	metab_1312	yes	up	C07890	pos	133163-28-7;42794-76-3	277.114	4.38478	M+Na	C12H18N2O4	0	57.4	HMDB0014356	-	-	-	-	-	Benzenoids	Benzene and substituted derivatives	Methoxybenzenes	0	57.4	-	-	3.8069	3.8004	1.5746	1.664e-12	1.318e-09
pos_3789	Cholylglutamic acid	metab_2939	yes	up	-	pos	-	570.364	5.62488	M+CH3OH+H	C29H47NO8	0	33.1	HMDB0242384	-	-	-	-	-	Not Available	Not Available	Not Available	0	33.1	-	-	3.8202	3.8085	1.5274	1.866e-10	5.215e-08
pos_4003	(3b,16b,20R)-Pregn-5-ene-3,16,20-triol 3-glucoside	metab_3149	yes	down	-	pos	171828-53-8	535.266	4.48617	M+K	C27H44O8	0	41.8	HMDB0041331	-	-	-	-	-	Lipids and lipid-like molecules	Steroids and steroid derivatives	Steroidal glycosides	0	41.8	-	-	3.0654	3.1163	0.6137	0.04316	0.1051
pos_4299	3-Phenylpropyl 2-methylpropanoate	metab_3449	yes	down	C02008	pos	103-58-2	248.164	2.8453	M+ACN+H	C13H18O2	0	38.7	HMDB0034472	-	-	-	-	-	Benzenoids	Benzene and substituted derivatives	Not Available	0	38.7	-	-	3.1102	3.1664	0.5532	0.009807	0.03612
pos_4620	2-Hydroxy-2,6,6-trimethylcyclohexanone	metab_3781	yes	down	-	pos	7500-42-7	174.149	1.99467	M+NH4	C9H16O2	0	41.9	HMDB0037023	-	-	-	-	-	Organic oxygen compounds	Organooxygen compounds	Carbonyl compounds	0	41.9	-	-	3.0209	3.0241	0.5605	0.01269	0.04424
pos_4874	Aminocarb	metab_4042	yes	down	C11071	pos	2032-59-9	250.155	1.55742	M+ACN+H	C11H16N2O2	0	38.9	HMDB0248310	-	-	-	-	-	Benzenoids	Benzene and substituted derivatives	Phenoxy compounds	0	38.9	-	-	3.0644	3.0794	0.1525	0.01212	0.04272
neg_4215	9-O-Acetylneuraminic acid	metab_8850	yes	up	-	neg	-	290.088	0.662917	M-H2O-H	C11H19NO9	0	45.1	HMDB0255839	-	-	-	-	-	Organic oxygen compounds	Organooxygen compounds	Carbohydrates and carbohydrate conjugates	0	45.1	-	-	3.9318	3.9256	2.0638	0.001875	0.008295

## Sheet: Supplementary Data 7
ID	Metabolite	Metab ID	Significant	Regulate	KEGG Compound ID	Mode	CAS ID	M/Z	Retention time	Adducts	Formula	Fragmentation Score	Theoretical Fragmentation Score	Library ID	KEGG Compound First Category	KEGG Compound Second Category	KEGG Pathway ID	KEGG Pathway First Category	KEGG Pathway Second Category	HMDB Superclass	HMDB Class	HMDB Subclass	Fragmentation Score	Theoretical Fragmentation Score	KEGG Pathway Description	KEGG Pathway Description	VIP_pred_OPLS-DA	VIP_PLS-DA	FC(E_GK7/E_GK0)	P_value	FDR
pos_2104	Pinolidoxin	metab_1171	yes	up	C08503	pos	152985-39-2	380.206	3.1579	M+ACN+H	C18H26O6	0	70.1	HMDB0301836	-	-	-	-	-	Organoheterocyclic compounds	Oxocins	Not Available	0	70.1	-	-	3.4517	3.3581	1.5143	1.036e-09	1.824e-07
pos_2244	Midodrine	metab_1312	yes	up	C07890	pos	133163-28-7;42794-76-3	277.114	4.38478	M+Na	C12H18N2O4	0	57.4	HMDB0014356	-	-	-	-	-	Benzenoids	Benzene and substituted derivatives	Methoxybenzenes	0	57.4	-	-	3.6522	3.5783	1.6976	1.313e-12	1.04e-09
pos_288	N-(3-methoxypropyl)-1-(4-morpholin-4-ylpyrimidin-5-yl)piperidine-4-carboxamide	metab_1970	yes	up	-	pos	-	727.475	4.09573	2M+H, 2M+Na, M+H	C18H29N5O3	34.6	0	-	-	-	-	-	-	-	-	-	34.6	0	-	-	3.3513	3.346	3.5787	0.04865	0.0972
pos_3789	Cholylglutamic acid	metab_2939	yes	up	-	pos	-	570.364	5.62488	M+CH3OH+H	C29H47NO8	0	33.1	HMDB0242384	-	-	-	-	-	Not Available	Not Available	Not Available	0	33.1	-	-	3.5794	3.5056	1.6052	3.052e-17	7.249e-14
pos_4003	(3b,16b,20R)-Pregn-5-ene-3,16,20-triol 3-glucoside	metab_3149	yes	down	-	pos	171828-53-8	535.266	4.48617	M+K	C27H44O8	0	41.8	HMDB0041331	-	-	-	-	-	Lipids and lipid-like molecules	Steroids and steroid derivatives	Steroidal glycosides	0	41.8	-	-	3.1818	3.2259	0.531	0.01584	0.04163
pos_4620	2-Hydroxy-2,6,6-trimethylcyclohexanone	metab_3781	yes	down	-	pos	7500-42-7	174.149	1.99467	M+NH4	C9H16O2	0	41.9	HMDB0037023	-	-	-	-	-	Organic oxygen compounds	Organooxygen compounds	Carbonyl compounds	0	41.9	-	-	2.3468	2.3579	0.6531	0.009438	0.02811
pos_5013	N-Acetyl-7-O-acetylneuraminic acid	metab_4190	yes	up	C04016	pos	18529-63-0	374.106	0.955	M+Na	C13H21NO10	0	75.5	HMDB0000785	-	-	-	-	-	Organic oxygen compounds	Organooxygen compounds	Carbohydrates and carbohydrate conjugates	0	75.5	-	-	3.4267	3.3259	1.5387	1.721e-05	0.0002941
pos_519	Rphdhd	metab_4376	yes	up	-	pos	-	505.338	3.70503	M+H, M+Na	C26H48O9	0	53.1	HMDB0257327	-	-	-	-	-	Lipids and lipid-like molecules	Fatty Acyls	Fatty acyl glycosides	0	53.1	-	-	4.9971	4.8498	5.782	0.0003498	0.002583
pos_5215	Ethylenediaminetetraacetic acid	metab_4401	yes	up	C00284	pos	60-00-4;62-33-9	293.098	0.648667	M+H	C10H16N2O8	89.7	0	HMDB0303556;HMDB0015109	-	-	-	-	-	Organic acids and derivatives	Carboxylic acids and derivatives	Tetracarboxylic acids and derivatives	89.7	0	-	-	2.4958	2.4703	1.6084	0.04825	0.09647
pos_924	Diferuloylputrescine	metab_5351	yes	up	-	pos	42369-86-8	441.202	5.19658	M+H, M+Na	C24H28N2O6	0	52.1	HMDB0033468	-	-	-	-	-	Phenylpropanoids and polyketides	Cinnamic acids and derivatives	Hydroxycinnamic acids and derivatives	0	52.1	-	-	3.1842	3.1096	1.5129	1.831e-06	6.396e-05
neg_2339	6-isobutyl-4-hydroxy-2-pyrone	metab_6875	yes	up	-	neg	-	333.136	7.10387	2M-H	C9H11O3-	0	65	HMDB0304229	-	-	-	-	-	Organoheterocyclic compounds	Pyrans	Pyranones and derivatives	0	65	-	-	2.8573	2.796	1.6484	0.003765	0.015
neg_2774	4-(4-Methylpiperazin-1-yl)-7-(trifluoromethyl)pyrrolo[1,2-a]quinoxaline	metab_7343	yes	up	-	neg	-	333.136	6.94425	M-H	C17H17F3N4	0	68.8	HMDB0249864	-	-	-	-	-	Organoheterocyclic compounds	Diazanaphthalenes	Benzodiazines	0	68.8	-	-	2.7259	2.6491	1.5085	0.00817	0.0257
neg_3211	Luteolin	metab_7799	yes	up	C01514	neg	491-70-3	285.041	5.65622	M-H	C15H10O6	47.9	0	HMDB0005800;LMPK12110006;MJDBOTE0001048	-	-	map01100;map00941;map01110;map00944	Metabolism;Metabolism;Metabolism;Metabolism	Global and overview maps;Biosynthesis of other secondary metabolites;Global and overview maps;Biosynthesis of other secondary metabolites	Phenylpropanoids and polyketides	Flavonoids	Flavones	47.9	0	Metabolic pathways;Flavonoid biosynthesis;Biosynthesis of secondary metabolites;Flavone and flavonol biosynthesis	Metabolic pathways;Flavonoid biosynthesis;Biosynthesis of secondary metabolites;Flavone and flavonol biosynthesis	3.5189	3.476	1.8257	3.83e-09	3.595e-07
neg_3903	Xanthosine	metab_8537	yes	down	C01762	neg	146-80-5	283.069	2.36458	M-H	C10H12N4O6	78.6	0	PW_C000203;HMDB0000299;MJDBOTE0001063	-	-	map01100;map01110;map00230;map00232;map02010;map01065	Metabolism;Metabolism;Metabolism;Metabolism;Environmental Information Processing;Metabolism	Global and overview maps;Global and overview maps;Nucleotide metabolism;Biosynthesis of other secondary metabolites;Membrane transport;Chemical structure transformation maps	Nucleosides, nucleotides, and analogues	Purine nucleosides	Not Available	78.6	0	Metabolic pathways;Biosynthesis of secondary metabolites;Purine metabolism;Caffeine metabolism;ABC transporters;Biosynthesis of alkaloids derived from histidine and purine	Metabolic pathways;Biosynthesis of secondary metabolites;Purine metabolism;Caffeine metabolism;ABC transporters;Biosynthesis of alkaloids derived from histidine and purine	2.895	2.8514	0.6616	2.856e-14	1.281e-11
neg_4215	9-O-Acetylneuraminic acid	metab_8850	yes	up	-	neg	-	290.088	0.662917	M-H2O-H	C11H19NO9	0	45.1	HMDB0255839	-	-	-	-	-	Organic oxygen compounds	Organooxygen compounds	Carbohydrates and carbohydrate conjugates	0	45.1	-	-	3.5613	3.5217	2.2472	0.000615	0.004103

## Sheet: Supplementary Data 8
ID	Metabolite	Metab ID	Significant	Regulate	KEGG Compound ID	Mode	CAS ID	M/Z	Retention time	Adducts	Formula	Fragmentation Score	Theoretical Fragmentation Score	Library ID	KEGG Compound First Category	KEGG Compound Second Category	KEGG Pathway ID	KEGG Pathway First Category	KEGG Pathway Second Category	HMDB Superclass	HMDB Class	HMDB Subclass	Fragmentation Score	Theoretical Fragmentation Score	KEGG Pathway Description	KEGG Pathway Description	VIP_pred_OPLS-DA	VIP_PLS-DA	FC(E_GK8/E_GK0)	P_value	FDR
pos_1985	Valylphenylalanine	metab_1048	yes	down	-	pos	3918-92-1	282.181	2.50228	M+NH4	C14H20N2O3	0	33	HMDB0029134;HMDB0255244	-	-	-	-	-	Organic acids and derivatives	Carboxylic acids and derivatives	Amino acids, peptides, and analogues	0	33	-	-	2.242	2.2582	0.0972	0.0497	0.09653
pos_2244	Midodrine	metab_1312	yes	up	C07890	pos	133163-28-7;42794-76-3	277.114	4.38478	M+Na	C12H18N2O4	0	57.4	HMDB0014356	-	-	-	-	-	Benzenoids	Benzene and substituted derivatives	Methoxybenzenes	0	57.4	-	-	3.2124	3.2012	1.5746	1.584e-12	5.789e-10
pos_4003	(3b,16b,20R)-Pregn-5-ene-3,16,20-triol 3-glucoside	metab_3149	yes	down	-	pos	171828-53-8	535.266	4.48617	M+K	C27H44O8	0	41.8	HMDB0041331	-	-	-	-	-	Lipids and lipid-like molecules	Steroids and steroid derivatives	Steroidal glycosides	0	41.8	-	-	3.2544	3.2478	0.5025	0.0108	0.02712
pos_4299	3-Phenylpropyl 2-methylpropanoate	metab_3449	yes	down	C02008	pos	103-58-2	248.164	2.8453	M+ACN+H	C13H18O2	0	38.7	HMDB0034472	-	-	-	-	-	Benzenoids	Benzene and substituted derivatives	Not Available	0	38.7	-	-	2.4903	2.5006	0.6157	0.007614	0.02047
pos_555	3,7,11,15,23-Pentaoxolanost-8-en-26-oic acid	metab_4747	yes	down	-	pos	98665-14-6	545.308	4.8689	M+NH4, M+CH3OH+H	C30H40O7	0	37.1	HMDB0035980	-	-	-	-	-	Lipids and lipid-like molecules	Prenol lipids	Triterpenoids	0	37.1	-	-	2.3412	2.3585	0.1431	0.04984	0.09678
neg_4215	9-O-Acetylneuraminic acid	metab_8850	yes	up	-	neg	-	290.088	0.662917	M-H2O-H	C11H19NO9	0	45.1	HMDB0255839	-	-	-	-	-	Organic oxygen compounds	Organooxygen compounds	Carbohydrates and carbohydrate conjugates	0	45.1	-	-	3.5346	3.5176	2.2171	0.0007342	0.002871

## Sheet: Supplementary Data 9
ID	Metabolite	Metab ID	Significant	Regulate	KEGG Compound ID	Mode	CAS ID	M/Z	Retention time	Adducts	Formula	Fragmentation Score	Theoretical Fragmentation Score	Library ID	KEGG Compound First Category	KEGG Compound Second Category	KEGG Pathway ID	KEGG Pathway First Category	KEGG Pathway Second Category	HMDB Superclass	HMDB Class	HMDB Subclass	Fragmentation Score	Theoretical Fragmentation Score	KEGG Pathway Description	KEGG Pathway Description	VIP_pred_OPLS-DA	VIP_PLS-DA	FC(E_W1/E_W0)	P_value	FDR
pos_2049	DG(PGF1alpha/2:0/0:0)	metab_1116	yes	up	-	pos	-	495.296	2.8453	M+Na	C25H44O8	0	50.1	HMDB0297048	-	-	-	-	-	Not Available	Not Available	Not Available	0	50.1	-	-	3.5972	3.567	1.7335	8.69e-10	1.032e-07
pos_2066	Atenolol	metab_1133	yes	down	C13235	pos	29122-68-7	555.318	2.93135	2M+Na	C14H22N2O3	0	55.9	HMDB0001924;PW_C001283;MJDBOTE0001699	-	-	-	-	-	Benzenoids	Benzene and substituted derivatives	Phenylacetamides	0	55.9	-	-	3.5971	3.56	0.6076	1.451e-16	6.892e-13
pos_2237	Arenaine	metab_1305	yes	down	C09912	pos	35471-10-4	271.152	4.31432	M+ACN+Na	C11H17N3O	0	41	HMDB0030354	-	-	-	-	-	Organoheterocyclic compounds	Diazines	Pyrimidines and pyrimidine derivatives	0	41	-	-	2.756	2.7222	0.5351	0.0006831	0.003201
pos_2365	Glycitein	metab_1437	yes	up	C14536	pos	40957-83-3	285.076	5.44557	M+H	C16H12O5	84.4	0	HMDB0005781;LMPK12050104;MJDBOTE0000272	-	-	map00943;map01110	Metabolism;Metabolism	Biosynthesis of other secondary metabolites;Global and overview maps	Phenylpropanoids and polyketides	Isoflavonoids	Isoflav-2-enes	84.4	0	Isoflavonoid biosynthesis;Biosynthesis of secondary metabolites	Isoflavonoid biosynthesis;Biosynthesis of secondary metabolites	3.5803	3.568	1.6501	4.284e-08	1.615e-06
pos_3337	25-Hydroxytachysterol3	metab_2464	yes	down	-	pos	39932-44-0	423.323	6.16388	M+Na	C27H44O2	0	45.4	HMDB0006722	-	-	-	-	-	Lipids and lipid-like molecules	Steroids and steroid derivatives	Vitamin D and derivatives	0	45.4	-	-	3.6124	3.5819	0.4974	4.167e-10	5.657e-08
pos_3647	Drostanolone	metab_2790	yes	down	C14605	pos	58-19-5	327.231	5.78903	M+Na	C20H32O2	0	64.5	HMDB0014996	-	-	-	-	-	Lipids and lipid-like molecules	Steroids and steroid derivatives	Androstane steroids	0	64.5	-	-	2.9133	2.8685	0.6493	2.665e-05	0.0002153
pos_3827	6-O-Acetylaustroinulin	metab_2981	yes	down	-	pos	75207-46-4	406.295	5.56248	M+ACN+H	C22H36O4	0	81.2	HMDB0036803	-	-	-	-	-	Lipids and lipid-like molecules	Prenol lipids	Diterpenoids	0	81.2	-	-	3.583	3.5438	0.529	5.145e-07	1.023e-05
pos_3892	Eptastigmine	metab_3044	yes	down	-	pos	-	378.275	5.10317	M+H+H2O	C21H33N3O2	0	45.9	HMDB0251892	-	-	-	-	-	Organoheterocyclic compounds	Indoles and derivatives	Pyrroloindoles	0	45.9	-	-	5.1802	5.1401	0.1074	8.435e-06	8.693e-05
pos_3896	Phe-Tyr	metab_3047	yes	down	-	pos	17355-18-9	361.173	5.07968	M+CH3OH+H	C18H20N2O4	0	34	HMDB0029007;HMDB0256384	-	-	-	-	-	Organic acids and derivatives	Carboxylic acids and derivatives	Amino acids, peptides, and analogues	0	34	-	-	2.7507	2.7099	0.6479	0.003778	0.01356
pos_3967	N-(1-ethyl-5-morpholin-4-yl-6-oxopyridazin-4-yl)-4-fluorobenzamide	metab_3113	yes	down	-	pos	-	347.158	4.6817	M+H	C17H19FN4O3	63.1	0	-	-	-	-	-	-	-	-	-	63.1	0	-	-	2.9302	2.9061	0.5937	0.003847	0.01377
pos_3972	Scopolamine	metab_3119	yes	up	C01851	pos	51-34-3	286.144	4.65788	M+H-H2O	C17H21NO4	0	33.7	HMDB0003573;MJDBOTE0001028	-	-	map01100;map00960;map01064;map01110	Metabolism;Metabolism;Metabolism;Metabolism	Global and overview maps;Biosynthesis of other secondary metabolites;Chemical structure transformation maps;Global and overview maps	Organic acids and derivatives	Hydroxy acids and derivatives	Beta hydroxy acids and derivatives	0	33.7	Metabolic pathways;Tropane, piperidine and pyridine alkaloid biosynthesis;Biosynthesis of alkaloids derived from ornithine, lysine and nicotinic acid;Biosynthesis of secondary metabolites	Metabolic pathways;Tropane, piperidine and pyridine alkaloid biosynthesis;Biosynthesis of alkaloids derived from ornithine, lysine and nicotinic acid;Biosynthesis of secondary metabolites	3.7441	3.7412	2.1963	5.534e-06	6.23e-05
pos_4043	VASICINONE	metab_3185	yes	up	C10744	pos	486-64-6	235.108	4.21295	M+CH3OH+H	C11H10N2O2	0	60	HMDB0259770	-	-	-	-	-	Organoheterocyclic compounds	Diazanaphthalenes	Benzodiazines	0	60	-	-	2.9819	2.97	1.5192	3.229e-07	7.271e-06
pos_4080	Algestone	metab_3223	yes	down	C06391	pos	595-77-7	365.232	4.01762	M+H+H2O	C21H30O4	0	77.8	LMST02030171;HMDB0248134	-	-	-	-	-	Lipids and lipid-like molecules	Steroids and steroid derivatives	Pregnane steroids	0	77.8	-	-	3.2191	3.1849	0.6329	9.733e-14	6.606e-11
pos_4084	N1,N10-Dicoumaroylspermidine	metab_3226	yes	up	-	pos	65715-79-9	438.239	4.00198	M+H	C25H31N3O4	0	62.7	HMDB0033469	-	-	-	-	-	Phenylpropanoids and polyketides	Cinnamic acids and derivatives	Hydroxycinnamic acids and derivatives	0	62.7	-	-	4.2676	4.2356	2.6407	7.297e-05	0.000501
pos_4215	3-Hydrazinylpyridazine	metab_3363	yes	down	-	pos	-	259.083	3.21257	2M+K	C4H6N4	0	38.5	HMDB0245880	-	-	-	-	-	Organoheterocyclic compounds	Diazines	Pyridazines and derivatives	0	38.5	-	-	3.3977	3.3621	0.5639	5.533e-08	1.965e-06
pos_4232	Petasinine	metab_3380	yes	down	-	pos	70474-33-8	281.186	3.11103	M+ACN+H	C13H21NO3	0	51.7	HMDB0030516	-	-	-	-	-	Organoheterocyclic compounds	Pyrrolizidines	Not Available	0	51.7	-	-	3.1575	3.1208	0.5021	0.0001419	0.0008451
pos_544	Corticosterone	metab_4630	yes	down	C02140	pos	50-22-6	365.232	4.62675	M+H-H2O, M+H+H2O	C21H30O4	66.3	0	HMDB0001547;PW_C001190;LMST02030186;MJDBOTE0000847	Steroids;Hormones and transmitters	21-Carbon atoms;Steroid hormones	map01100;map04923;map00140;map04925;map05020	Metabolism;Organismal Systems;Metabolism;Organismal Systems;Human Diseases	Global and overview maps;Endocrine system;Lipid metabolism;Endocrine system;Neurodegenerative disease	Lipids and lipid-like molecules	Steroids and steroid derivatives	Hydroxysteroids	66.3	0	Metabolic pathways;Regulation of lipolysis in adipocytes;Steroid hormone biosynthesis;Aldosterone synthesis and secretion;Prion disease	Metabolic pathways;Regulation of lipolysis in adipocytes;Steroid hormone biosynthesis;Aldosterone synthesis and secretion;Prion disease	3.2282	3.1949	0.6363	8.727e-15	1.037e-11
pos_652	Methyl oleate	metab_5051	yes	down	C03425	pos	112-62-9	297.279	6.06242	M+H, M+Na	C19H36O2	49.9	0	LMFA07010965	-	-	-	-	-	-	-	-	49.9	0	-	-	2.5348	2.5165	0.5247	0.01159	0.03467
pos_811	4alpha-Formyl-5alpha-cholesta-8-en-3beta-ol	metab_5227	yes	down	-	pos	-	415.357	6.07805	M+H-H2O, M+H	C28H46O2	0	39.1	HMDB0012169;LMST01010231	-	-	-	-	-	Lipids and lipid-like molecules	Steroids and steroid derivatives	Cholestane steroids	0	39.1	-	-	3.3018	3.2516	0.588	4.788e-06	5.521e-05
pos_840	LYNESTRENOL	metab_5258	yes	down	C13037	pos	52-76-6	317.247	5.89057	M+H, M+CH3OH+H	C20H28O	0	41.6	HMDB0254258;LMST02030127	-	-	-	-	-	Lipids and lipid-like molecules	Steroids and steroid derivatives	Estrane steroids	0	41.6	-	-	3.517	3.479	0.5128	3.489e-06	4.328e-05
pos_870	Desogestrel	metab_5291	yes	down	C07629	pos	54024-22-5	343.263	5.82023	M+H+H2O, M+CH3OH+H	C22H30O	0	46.8	HMDB0014449;LMST02030104	-	-	-	-	-	Lipids and lipid-like molecules	Steroids and steroid derivatives	Estrane steroids	0	46.8	-	-	2.7985	2.7853	0.6445	0.004028	0.01435
pos_3761	Genistein	metab_5447	yes	up	C06563	pos	529-59-9;446-72-0	271.06	5.66397	M+H	C15H10O5	84.4	0	LMPK12050218;HMDB0003217;MJDBOTE0000378	-	-	map00943;map01100;map01110;map01061	Metabolism;Metabolism;Metabolism;Metabolism	Biosynthesis of other secondary metabolites;Global and overview maps;Global and overview maps;Chemical structure transformation maps	Phenylpropanoids and polyketides	Isoflavonoids	Isoflav-2-enes	84.4	0	Isoflavonoid biosynthesis;Metabolic pathways;Biosynthesis of secondary metabolites;Biosynthesis of phenylpropanoids	Isoflavonoid biosynthesis;Metabolic pathways;Biosynthesis of secondary metabolites;Biosynthesis of phenylpropanoids	3.2545	3.2319	1.5952	7.525e-11	1.303e-08
neg_1781	S-sulfanylglutathione	metab_6291	yes	down	C17267	neg	-	337.039	4.69482	M-H	C10H16N3O6S2-	0	39.5	HMDB0304477	-	-	map01100;map00920;map01120	Metabolism;Metabolism;Metabolism	Global and overview maps;Energy metabolism;Global and overview maps	Organic acids and derivatives	Carboxylic acids and derivatives	Amino acids, peptides, and analogues	0	39.5	Metabolic pathways;Sulfur metabolism;Microbial metabolism in diverse environments	Metabolic pathways;Sulfur metabolism;Microbial metabolism in diverse environments	3.1504	3.1148	0.6226	7.807e-13	2.424e-10
neg_1868	16a-Hydroxydehydroisoandrosterone	metab_6382	yes	down	C05139	neg	1232-73-1	349.202	5.4507	M+FA-H	C19H28O3	0	76.5	HMDB0000352	-	-	map00140	Metabolism	Lipid metabolism	Lipids and lipid-like molecules	Steroids and steroid derivatives	Androstane steroids	0	76.5	Steroid hormone biosynthesis	Steroid hormone biosynthesis	3.0986	3.0657	0.6361	8.535e-12	1.696e-09
neg_1895	2-(p-Acetamidophenyl)-2-ethylglutarimide	metab_6412	yes	down	-	neg	-	255.114	5.54423	M-H2O-H	C15H18N2O3	0	32.9	HMDB0247904	-	-	-	-	-	Organoheterocyclic compounds	Piperidines	Phenylpiperidines	0	32.9	-	-	3.0683	3.0318	0.5833	5.363e-08	1.76e-06
neg_3174	Apigenin	metab_7758	yes	up	C01477	neg	520-36-5	269.046	5.68883	M-H	C15H10O5	48.5	0	HMDB0002124;LMPK12110005;MJDBOTE0000792	-	-	map01100;map01110;map00943;map00941;map00944;map01061	Metabolism;Metabolism;Metabolism;Metabolism;Metabolism;Metabolism	Global and overview maps;Global and overview maps;Biosynthesis of other secondary metabolites;Biosynthesis of other secondary metabolites;Biosynthesis of other secondary metabolites;Chemical structure transformation maps	Phenylpropanoids and polyketides	Flavonoids	Flavones	48.5	0	Metabolic pathways;Biosynthesis of secondary metabolites;Isoflavonoid biosynthesis;Flavonoid biosynthesis;Flavone and flavonol biosynthesis;Biosynthesis of phenylpropanoids	Metabolic pathways;Biosynthesis of secondary metabolites;Isoflavonoid biosynthesis;Flavonoid biosynthesis;Flavone and flavonol biosynthesis;Biosynthesis of phenylpropanoids	3.3303	3.3074	1.6236	2.516e-08	9.955e-07
neg_3529	Gonyautoxin I	metab_8137	yes	down	C16855	neg	60748-39-2	448.028	4.43795	M+K-2H	C10H17N7O9S	0	37.7	HMDB0033506	-	-	-	-	-	Phenylpropanoids and polyketides	Saxitoxins, gonyautoxins, and derivatives	Not Available	0	37.7	-	-	2.9451	2.9139	0.6652	2.118e-10	2.137e-08
neg_3618	L-Formylkynurenine	metab_8230	yes	down	C02700	neg	1022-31-7	271.048	3.83673	M+Cl	C11H12N2O4	0	40.3	HMDB0060485	-	-	map01100;map00380;map01240	Metabolism;Metabolism;Metabolism	Global and overview maps;Amino acid metabolism;Global and overview maps	Organic oxygen compounds	Organooxygen compounds	Carbonyl compounds	0	40.3	Metabolic pathways;Tryptophan metabolism;Biosynthesis of cofactors	Metabolic pathways;Tryptophan metabolism;Biosynthesis of cofactors	3.2265	3.1931	0.6152	5.948e-10	5.001e-08
neg_4215	9-O-Acetylneuraminic acid	metab_8850	yes	down	-	neg	-	290.088	0.662917	M-H2O-H	C11H19NO9	0	45.1	HMDB0255839	-	-	-	-	-	Organic oxygen compounds	Organooxygen compounds	Carbohydrates and carbohydrate conjugates	0	45.1	-	-	3.3019	3.287	0.4166	0.0005189	0.002574
neg_3417	11-Ketoetiocholanolone	metab_10118	yes	down	C14552	neg	739-27-5	349.202	5.0687	M+FA-H	C19H28O3	0	58	LMST02020087;HMDB0006031	-	-	-	-	-	Lipids and lipid-like molecules	Steroids and steroid derivatives	Androstane steroids	0	58	-	-	3.0194	2.9871	0.6514	6.792e-11	7.832e-09
neg_3476	Trans-Cinnamic Acid	metab_10132	yes	down	C00423	neg	102-94-3;140-10-3	147.045	4.64882	M-H	C9H8O2	51.1	0	HMDB0000930;HMDB0000567;MJDBOTE0000400	-	-	map01100;map01220;map01110;map01120;map00130;map00998;map00940;map00360;map01070;map01060	Metabolism;Metabolism;Metabolism;Metabolism;Metabolism;Metabolism;Metabolism;Metabolism;Metabolism;Metabolism	Global and overview maps;Global and overview maps;Global and overview maps;Global and overview maps;Metabolism of cofactors and vitamins;Biosynthesis of other secondary metabolites;Biosynthesis of other secondary metabolites;Amino acid metabolism;Chemical structure transformation maps;Chemical structure transformation maps	Phenylpropanoids and polyketides	Cinnamic acids and derivatives	Cinnamic acids	51.1	0	Metabolic pathways;Degradation of aromatic compounds;Biosynthesis of secondary metabolites;Microbial metabolism in diverse environments;Ubiquinone and other terpenoid-quinone biosynthesis;Biosynthesis of various secondary metabolites - part 2;Phenylpropanoid biosynthesis;Phenylalanine metabolism;Biosynthesis of plant hormones;Biosynthesis of plant secondary metabolites	Metabolic pathways;Degradation of aromatic compounds;Biosynthesis of secondary metabolites;Microbial metabolism in diverse environments;Ubiquinone and other terpenoid-quinone biosynthesis;Biosynthesis of various secondary metabolites - part 2;Phenylpropanoid biosynthesis;Phenylalanine metabolism;Biosynthesis of plant hormones;Biosynthesis of plant secondary metabolites	2.7783	2.7494	0.647	5.148e-09	2.846e-07

[truncated: 7 more sheets: Supplementary Data 10, Supplementary Data 11, Supplementary Data 12, Supplementary Data 13, Supplementary Data 14, Supplementary Data 15, Supplementary Data 16]
